# Supplementary material for: The Neurobiological Basis of Cognitive Side Effects of Electroconvulsive Therapy: A Systematic Review
Source: Brain Sci. 2021 Sep 26;11(10):1273. doi: 10.3390/brainsci11101273 (PMC8534116; doi:10.3390/brainsci11101273)
Supplement: Supplementary file 1 [file brainsci-11-01273-s001.zip]

Archive with 1 entries (1 files):
- brainsci-1353195-SI.pdf
